# Supplementary material for: Tetrahydrocurcumin Upregulates the Adiponectin-AdipoR Pathway and Improves Insulin Signaling and Pancreatic β-Cell Function in High-Fat Diet/Streptozotocin-Induced Diabetic Obese Mice
Source: Nutrients. 2021 Dec 19;13(12):4552. doi: 10.3390/nu13124552 (PMC8707974; doi:10.3390/nu13124552)
Supplement: Supplementary file 1 [file nutrients-13-04552-s001.zip]

Archive with 1 entries (1 files):
- nutrients-1462706-supplementary.pdf
